# Supplementary material for: Characterization and genomic analysis of the highly virulent Acinetobacter baumannii ST1791 strain dominating in Anhui, China
Source: Antimicrob Agents Chemother. 2024 Dec 6;69(1):e01262-24. doi: 10.1128/aac.01262-24 (PMC11784083; doi:10.1128/aac.01262-24)
Supplement: Table S1 — The basic information of the patients with the isolates collected in this study. [file aac.01262-24-s0005.xlsx]

## Sheet: Sheet1
Table S1. The basic information of the patients with the isolates collected in this study.
Isolates	Age	Underlying disease	Source	Data collected	Ward	MLST
AB-1	80	Lung infection	Sputum	2021-11-02	Intensive medicine ward ICU	1791
AB-2	77	Cholangiocarcinoma	Pleural effusion	2021-11-03	General surgery ward	540
AB-4	61	Stomach ache	Sputum	2021-11-03	Intensive medicine ward ICU	1791
AB-5	57	Gastrointestinal bleeding	Sputum	2021-11-04	Intensive medicine ward ICU	1791
AB-6	32	Pain	Pleural effusion	2021-11-04	Orthopedic ward	208
AB-7	83	COPD	Sputum	2021-11-02	Respiratory and critical care medicine ward	208
AB-8	61	Stomach ache	Pleural effusion	2021-11-02	Intensive medicine ward ICU	1791
AB-9	88	Vascular dementia	Sputum	2021-11-03	Intensive medicine ward ICU	1791
AB-11	76	Stomach ache	Sputum	2021-10-18	Intensive medicine ward	540
AB-12	50	Lung infection	Sputum	2021-10-28	Respiratory and critical care medicine ward	208
AB-13	69	Infectious disease	Sputum	2021-10-29	Intensive medicine ward ICU	1791
AB-14	88	Vascular dementia	Sputum	2021-11-01	Intensive medicine ward ICU	1791
AB-15	53	Infectious disease	Sputum	2021-11-01	Neurosurgery ward	1791
AB-17	52	Lung infection	Sputum	2021-11-15	Respiratory and critical care medicine ward	195
AB-19	77	Disorders of consciousness	Sputum	2021-11-14	Emergency ward	1712
AB-21	58	Acute diffuse peritonitis	Pleural effusion	2021-11-12	Intensive medicine ward ICU	1791
AB-22	69	Myoclonus	Sputum	2021-11-12	Intensive medicine ward ICU	1791
AB-23	68	Peritonitis	Sputum	2021-11-13	Emergency ward	1968
AB-24	32	Pain	Pleural effusion	2021-11-06	Orthopedic ward	208
AB-25	93	Cerebral infarction	Sputum	2021-11-15	Intensive medicine ward ICU	1791
AB-28	58	Acute diffuse peritonitis	Blood	2021-11-12	Intensive medicine ward ICU	1791
AB-33	52	Lung nodules	Sputum	2021-11-25	Intensive medicine ward	136/2207
AB-35	75	Lung infection	Sputum	2021-11-22	Respiratory and critical care medicine ward	NA
AB-37	65	Infectious disease	Sputum	2021-11-10	Intensive medicine ward ICU	1791
AB-38	75	Cerebral infarction	Sputum	2021-11-10	Neurosurgery ward	1791
AB-41	55	Head trauma	Sputum	2021-11-10	Intensive medicine ward	1791
AB-43	84	Biliary and pancreatic surgery	Bile	2021-11-10	General surgery ward	1791
AB-44	75	Cerebral infarction	Sputum	2021-11-11	Neurosurgery ward	1791
AB-45	61	Acute severe pancreatitis	Bile	2021-11-17	General surgery ward	540
AB-46	68	Respiratory failure	Sputum	2021-11-18	Intensive medicine ward ICU	369
AB-47	68	Respiratory failure	Sputum	2021-11-17	Intensive medicine ward ICU	369
AB-48	75	Cerebral infarction	Sputum	2021-11-17	Neurosurgery ward	1791
AB-49	88	Vascular dementia	Sputum	2021-11-17	Cadre ward	1791
AB-51	64	Duodenal tumor	Pleural effusion	2021-11-16	Intensive medicine ward	136/2207
AB-53	75	Cerebral infarction	Sputum	2021-11-18	Neurosurgery ward	1791
AB-54	17	Multiple trauma	Pleural effusion	2021-11-17	Intensive medicine ward	540
AB-56	31	Infectious disease	Blood	2021-11-17	Hematology ward	540
AB-57	64	Duodenal tumor	Sputum	2021-11-18	Intensive medicine ward	136/2207
AB-58	68	Respiratory failure and sepsis	Sputum	2021-11-18	Intensive medicine ward ICU	369
AB-59	68	Respiratory failure and sepsis	Sputum	2021-11-28	Intensive medicine ward ICU	369
AB-60	68	Respiratory failure and sepsis	Sputum	2021-11-26	Intensive medicine ward ICU	369
AB-61	72	Cerebral hemorrhage	Sputum	2021-11-28	Neurosurgery ward	1791
AB-62	52	Cerebral hemorrhage	Sputum	2021-11-28	Neurosurgery ward	369
AB-63	61	Acute severe pancreatitis	Sputum	2021-11-26	General surgery ward	540
AB-65	48	Cervical spinal cord injury	Pleural effusion	2021-11-27	Intensive medicine ward	208
AB-66	52	Cerebral hemorrhage	Cerebrospinal fluid	2021-11-27	Neurosurgery ward	369
AB-67	72	Cerebral hemorrhage	Sputum	2021-11-29	Neurosurgery ward	1791
AB-68	75	Fracture Healing	Pleural effusion	2021-12-01	Orthopedic ward	1968
AB-69	96	COPD	Sputum	2021-12-05	Intensive medicine ward	NA
AB-70	70	Disorders of consciousness	Sputum	2021-12-04	Intensive medicine ward ICU	540
AB-71	59	Head trauma	Sputum	2021-12-06	Neurosurgery ward	893
AB-73	75	Knee osteoarthritis	Sputum	2021-12-02	Intensive medicine ward	1968
AB-74	13	Leukemia	Sputum	2021-12-01	Pediatric intensive care unit	893
AB-75	75	Knee osteoarthritis	Blood	2021-11-26	Intensive medicine ward	208
AB-77	59	Coronary heart disease	Sputum	2021-12-01	Cardiovascular surgery ward	1791
AB-78	48	Cervical spinal cord injury	Sputum	2021-11-30	Intensive medicine ward	1791
AB-79	55	Liver metastases	Pleural effusion	2021-11-30	General surgery ward	540
AB-80	61	Acute severe pancreatitis	Bile	2021-11-30	General surgery ward	540
AB-81	48	Cervical spinal cord injury	Pleural effusion	2021-11-29	Intensive medicine ward	1791
AB-82	37	Hyperphosphatemia	Sputum	2021-11-23	Intensive medicine ward	208
AB-138	61	Lung infection	Sputum	2022-02-28	Respiratory and critical care medicine ward	540
AB-139	79	Cardiac insufficiency	Sputum	2022-03-01	Urology ward	136
AB-142	93	Lung infection	Urine	2022-03-04	Intensive medicine ward	1791
AB-143	43	Multiple trauma	Sputum	2022-03-04	Neurosurgery ward	1791
AB-144	56	Respiratory failure	Sputum	2022-03-04	Respiratory and critical care medicine ward	369
AB-145	56	Respiratory failure	Sputum	2022-03-04	Respiratory and critical care medicine ward	369
AB-146	71	Head trauma	Sputum	2022-03-04	Intensive medicine ward	2499
AB-148	83	Lung infection	Sputum	2022-03-04	Intensive medicine ward	195
AB-150	67	Multiple trauma	Pleural effusion	2022-03-07	Intensive medicine ward ICU	2499
AB-152	56	Respiratory failure	Sputum	2022-03-08	Respiratory and critical care medicine ward	369
AB-153	81	Intracranial aneurysm	Sputum	2022-03-08	Neurosurgery ward	1791
AB-154	52	Traumatic shock	Pleural effusion	2022-03-09	Intensive medicine ward ICU	208
AB-155	67	Respiratory failure	Sputum	2022-03-09	Intensive medicine ward ICU	2499
AB-156	53	Cerebral infarction	Cerebrospinal fluid	2022-03-14	Intensive medicine ward	1968
AB-157	63	Cerebral hemorrhage	Cerebrospinal fluid	2022-03-14	Neurosurgery ward	1791
AB-158	58	Interstitial pneumonia	Sputum	2022-03-13	Intensive medicine ward	1791
AB-159	67	Fever	Sputum	2022-03-14	Respiratory and critical care medicine ward	NA
AB-160	56	Cerebral hemorrhage	Sputum	2022-03-13	Intensive medicine ward ICU	369
AB-161	59	Pneumoconiosis	Sputum	2022-03-14	Thoracic surgery ward	2499
AB-163	58	Interstitial pneumonia	Sputum	2022-03-12	Intensive medicine ward	1791
AB-164	87	COPD	Sputum	2022-03-12	Intensive medicine ward	NA
AB-165	53	Cerebral infarction	Cerebrospinal fluid	2022-03-15	Intensive medicine ward	NA
AB-166	41	Multiple trauma	Sputum	2022-03-15	Intensive medicine ward	2499
AB-167	22	Lung infection	Sputum	2022-03-14	Intensive medicine ward	2499
AB-168	36	Multiple trauma	Sputum	2022-03-16	Intensive medicine ward ICU	195
AB-170	82	Respiratory failure	Sputum	2022-03-16	Intensive medicine ward	1791
AB-171	53	Cerebral infarction	Sputum	2022-03-16	Intensive medicine ward	NA
AB-172	36	Pelvic fracture	Pleural effusion	2022-03-16	Orthopedic ward	893
AB-173	42	Fever	Sputum	2022-03-15	Intensive medicine ward ICU	804
AB-175	64	Cardiac insufficiency	Sputum	2022-03-21	Intensive medicine ward ICU	804
AB-176	53	Cerebral infarction	Cerebrospinal fluid	2022-03-19	Intensive medicine ward	1890
AB-177	64	Cardiac insufficiency	Sputum	2022-03-21	Intensive medicine ward ICU	804
AB-178	33	Fever	Blood	2022-03-19	Respiratory and critical care medicine ward	NA
AB-179	52	Traumatic shock	Other specimens	2022-03-21	Intensive medicine ward ICU	208
AB-180	33	Fever	Blood	2022-03-19	Respiratory and critical care medicine ward	NA
AB-181	42	Fever	Sputum	2022-03-20	Intensive medicine ward ICU	804
AB-182	69	Lung infection	Sputum	2022-03-20	Intensive medicine ward	NA
AB-183	35	Cerebral hemorrhage	Sputum	2022-03-19	Neurosurgery ward	1791
AB-184	64	Cardiac insufficiency	Sputum	2022-03-20	Intensive medicine ward ICU	804
AB-185	67	Fever	Sputum	2022-03-17	Respiratory and critical care medicine ward	NA
AB-187	61	Severe multiple trauma	Sputum	2022-03-22	Intensive medicine ward	369
AB-189	71	Brain abscess	Sputum	2022-03-23	Neurosurgery ward	1968
AB-190	56	Cerebral hemorrhage	Sputum	2022-03-23	Neurosurgery ward	369
AB-191	63	Cerebral hemorrhage	Cerebrospinal fluid	2022-03-23	Neurosurgery ward	1791
AB-192	52	Colorectal Cancer follow-up care	Pleural effusion	2022-03-24	Neurosurgery ward	136
AB-193	56	Cerebral hemorrhage	Sputum	2022-03-24	Neurosurgery ward	369
AB-194	22	Lung infection	Sputum	2022-03-23	Intensive medicine ward	NA
AB-195	71	Brain abscess	Sputum	2022-03-24	Neurosurgery ward	1968
AB-196	19	Aplastic anemia	Sputum	2022-03-28	Intensive medicine ward	1968
AB-197	69	Lung infection	Sputum	2022-03-26	Intensive medicine ward	195
AB-198	82	Respiratory failure	Sputum	2022-03-25	Respiratory and critical care medicine ward	2499
AB-199	42	Fever	Sputum	2022-03-25	Intensive medicine ward ICU	NA
AB-200	77	Osteoporosis	Sputum	2022-03-25	Intensive medicine ward	NA
AB-201	81	Stomach ache	Sputum	2022-03-30	Intensive medicine ward	NA
AB-203	65	Respiratory failure	Sputum	2022-03-29	Respiratory and critical care medicine ward	NA
AB-204	77	Hypertension	Sputum	2022-03-29	Intensive medicine ward ICU	804
AB-205	55	Respiratory failure	Sputum	2022-03-28	Respiratory and critical care medicine ward	540
AB-206	78	Cerebral hemorrhage	Sputum	2022-04-02	Intensive medicine ward	NA
AB-207	64	Cardiac insufficiency	Sputum	2022-04-02	Intensive medicine ward ICU	804
AB-208	69	Head trauma	Sputum	2022-04-02	Neurosurgery ward	804
AB-209	49	Intestinal obstruction	Sputum	2022-04-02	General surgery ward	NA
AB-210	76	Head trauma	Sputum	2022-04-03	Intensive medicine ward	NA
AB-211	56	Respiratory failure	Sputum	2022-04-09	Intensive medicine ward	1791
AB-212	56	Respiratory failure	Sputum	2022-04-10	Intensive medicine ward	1791
AB-213	21	Cerebral hemorrhage	Sputum	2022-04-10	Neurosurgery ward	804
AB-214	58	Emphysema mediastinum	Sputum	2022-04-11	Intensive medicine ward ICU	1791
AB-215	56	Respiratory failure	Sputum	2022-04-11	Intensive medicine ward	1791
AB-216	56	Respiratory failure	Sputum	2022-04-13	Intensive medicine ward	1791
AB-217	87	Lung infection	Sputum	2022-04-13	Respiratory and critical care medicine ward	1791
AB-218	56	Respiratory failure	Sputum	2022-04-12	Intensive medicine ward	1791
AB-219	53	Cerebral hemorrhage	Sputum	2022-04-12	Intensive medicine ward	1791
AB-220	56	Respiratory failure	Pleural effusion	2022-04-12	Intensive medicine ward	1791
