# Supplementary material for: Characterization and genomic analysis of the highly virulent Acinetobacter baumannii ST1791 strain dominating in Anhui, China
Source: Antimicrob Agents Chemother. 2024 Dec 6;69(1):e01262-24. doi: 10.1128/aac.01262-24 (PMC11784083; doi:10.1128/aac.01262-24)
Supplement: Table S2 — Minimum inhibitory concentration of different antibiotics on isolates (CLSI). [file aac.01262-24-s0006.xlsx]

## Sheet: Sheet1
Table S2. Minimum inhibitory concentration of different antibiotics on isolates (CLSI).							Table S2. Minimum inhibitory concentration of different antibiotics on isolates (CLSI).
μg/ml	Piperacillin/tazobactam (TZP)	Ticarcillin/clavulanic acid (TCC)	Ceftazidime (CAZ)	Cefepime (FEP)	Imipenem (IPM)	Meropenem (MEM)	μg/ml	Polymyxin B (PMB)	Tobramycin (TOB)	Doxycycline (DOX)	Minocycline (MNO)	Ciprofloxacin (CIP)	Levofloxacin (LVX)	Trimethoprim/sulfamethoxazole (SXT)	Tigecycline (TGC)	Cefoperazone/sulbactam (CSL)
AB-1	128	128	64	32	16	16	AB-1	0.25	16	16	4	4	8	320	4	64						Susceptible
AB-2	128	128	64	32	16	16	AB-2	0.5	16	16	4	4	8	160	2	64
AB-4	128	128	64	32	16	16	AB-4	0.5	16	16	4	4	8	320	4	64						Intermediate
AB-5	128	128	64	32	16	16	AB-5	0.25	16	16	4	4	8	320	4	64
AB-6	128	128	64	32	16	16	AB-6	0.25	16	16	8	4	8	320	4	64						Resistant
AB-7	128	128	64	16	16	16	AB-7	0.5	16	16	4	4	4	160	1	16
AB-8	128	128	64	32	16	16	AB-8	0.25	16	16	4	4	8	320	8	64
AB-9	128	128	64	32	16	16	AB-9	0.25	16	16	4	4	8	320	4	64
AB-11	128	128	64	32	16	16	AB-11	0.25	16	16	4	4	8	320	2	64
AB-12	128	128	64	32	16	16	AB-12	0.5	16	16	4	4	4	160	2	16
AB-13	128	128	64	32	16	16	AB-13	0.5	16	16	4	4	8	320	4	64
AB-14	128	128	64	32	16	16	AB-14	0.5	16	16	8	4	8	320	4	64
AB-15	128	128	64	32	16	16	AB-15	1	16	16	4	4	8	320	4	64
AB-17	128	128	64	32	16	16	AB-17	0.25	16	16	8	4	8	320	4	64
AB-19	128	128	64	32	16	16	AB-19	0.25	16	1	1	4	8	320	2	32
AB-21	128	128	64	32	16	16	AB-21	0.5	16	16	4	4	8	320	2	64
AB-22	128	128	64	32	16	16	AB-22	0.5	16	16	8	4	8	320	2	64
AB-23	128	128	64	16	16	16	AB-23	0.5	16	16	16	4	8	320	8	16
AB-24	128	128	64	32	16	16	AB-24	0.5	16	16	8	4	8	320	4	32
AB-25	128	128	64	32	16	16	AB-25	0.5	16	16	4	4	8	320	4	64
AB-28	128	128	64	32	16	16	AB-28	0.5	16	16	4	4	8	320	4	64
AB-33	128	128	64	32	16	16	AB-33	0.5	16	16	4	4	4	20	2	64
AB-35	128	128	64	32	16	16	AB-35	64	16	1	1	4	8	320	2	32
AB-37	128	128	64	32	16	16	AB-37	0.5	16	16	4	4	8	320	4	64
AB-38	128	128	64	32	16	16	AB-38	0.25	16	16	8	4	8	320	8	64
AB-41	128	128	64	32	16	16	AB-41	0.25	16	16	4	4	8	320	4	64
AB-43	128	128	64	32	16	16	AB-43	0.25	16	16	8	4	8	320	8	64
AB-44	128	128	64	32	16	16	AB-44	0.5	16	16	8	4	8	320	8	64
AB-45	128	128	64	32	16	16	AB-45	0.25	16	16	8	4	8	320	2	64
AB-46	128	128	64	32	16	16	AB-46	0.5	16	16	8	4	8	320	4	64
AB-47	128	128	64	32	16	16	AB-47	0.5	16	16	16	4	8	320	4	64
AB-48	128	128	64	32	16	16	AB-48	0.25	16	16	4	4	8	320	4	64
AB-49	128	128	64	32	16	16	AB-49	0.25	16	16	4	4	8	320	4	64
AB-51	128	128	64	32	16	16	AB-51	0.25	16	16	4	4	4	20	1	64
AB-53	128	128	64	32	16	16	AB-53	0.25	16	16	4	4	8	320	4	64
AB-54	128	128	64	32	16	16	AB-54	4	16	16	4	4	8	320	2	64
AB-56	128	128	64	32	16	16	AB-56	0.25	16	16	2	4	4	160	1	64
AB-57	128	128	64	32	16	16	AB-57	0.25	16	16	4	4	4	20	2	64
AB-58	128	128	64	32	16	16	AB-58	0.25	16	16	16	4	8	320	4	64
AB-59	128	128	64	16	16	16	AB-59	0.25	16	16	8	4	8	320	4	64
AB-60	128	128	64	32	16	16	AB-60	0.25	16	16	16	4	8	320	4	64
AB-61	128	128	64	32	16	16	AB-61	0.25	16	16	4	4	8	320	2	64
AB-62	128	128	64	32	16	16	AB-62	0.25	16	16	4	4	4	20	1	32
AB-63	128	128	64	32	16	16	AB-63	0.25	16	16	8	4	8	320	2	32
AB-65	128	`128	64	32	16	16	AB-65	0.25	16	16	8	4	8	320	4	64
AB-66	128	`128	64	32	16	16	AB-66	0.25	16	16	4	4	4	20	1	32
AB-67	128	`128	64	32	16	16	AB-67	0.25	16	16	4	4	8	320	4	64
AB-68	128	128	64	16	16	16	AB-68	0.25	16	16	16	4	8	20	4	8
AB-69	128	128	64	16	16	16	AB-69	0.25	16	0.5	1	4	8	320	1	64
AB-70	128	128	64	16	16	16	AB-70	0.5	16	16	8	4	8	320	4	32
AB-71	128	128	64	32	16	16	AB-71	0.25	16	16	2	4	4	20	0.5	64
AB-73	128	`128	64	32	16	16	AB-73	0.25	16	16	16	4	8	320	4	64
AB-74	128	128	64	16	16	16	AB-74	0.25	1	16	4	4	8	320	2	64
AB-75	16	64	2	32	0.25	0.25	AB-75	0.25	1	16	16	4	8	320	4	64
AB-77	128	`128	64	32	16	16	AB-77	0.25	16	16	4	4	8	320	4	64
AB-78	128	`128	64	32	16	16	AB-78	0.25	16	16	4	4	8	320	1	64
AB-79	128	`128	64	32	16	16	AB-79	0.25	16	16	8	4	8	320	8	32
AB-80	128	`128	64	32	16	16	AB-80	0.25	16	16	8	4	8	320	2	64
AB-81	128	`128	64	32	16	16	AB-81	0.25	16	16	4	4	8	320	1	64
AB-82	128	`128	64	32	16	16	AB-82	0.25	16	16	8	4	8	320	2	32
AB-138	128	128	64	32	16	16	AB-138	0.25	16	16	4	4	4	320	2	64
AB-139	128	128	64	32	16	16	AB-139	0.25	16	16	8	4	8	320	2	64
AB-142	128	128	64	32	16	16	AB-142	0.25	16	8	2	4	4	20	1	64
AB-143	128	128	64	32	16	16	AB-143	0.25	1	16	2	4	4	20	1	64
AB-144	128	128	64	32	16	16	AB-144	0.25	16	16	8	4	8	320	4	64
AB-145	128	128	64	32	16	16	AB-145	0.25	16	16	8	4	8	320	4	64
AB-146	128	128	64	32	16	16	AB-146	0.25	16	0.5	1	4	8	320	2	64
AB-148	128	128	64	32	16	16	AB-148	0.25	1	16	4	4	8	20	4	64
AB-150	128	128	64	16	16	16	AB-150	8	16	0.5	1	4	8	320	2	64
AB-152	128	128	64	32	16	16	AB-152	0.5	16	16	16	4	8	320	4	64
AB-153	128	128	64	32	16	16	AB-153	0.25	16	16	4	4	8	320	4	64
AB-154	128	128	64	32	16	16	AB-154	0.25	16	8	1	4	4	320	1	64
AB-155	128	128	64	32	16	16	AB-155	0.25	16	8	1	4	8	320	1	64
AB-156	128	128	64	16	16	16	AB-156	0.25	16	16	8	4	8	20	4	64
AB-157	128	128	64	32	16	16	AB-157	0.25	16	16	4	4	8	320	2	64
AB-158	128	128	64	32	16	16	AB-158	0.25	16	16	4	4	8	320	4	64
AB-159	128	128	64	32	16	16	AB-159	1	16	1	1	4	8	320	4	64
AB-160	128	128	64	32	16	16	AB-160	0.25	16	16	4	4	8	20	2	32
AB-161	128	128	64	32	16	16	AB-161	0.25	16	0.5	1	4	8	320	1	64
AB-163	128	128	64	32	16	16	AB-163	0.25	16	16	4	4	8	320	2	64
AB-164	128	128	64	32	16	16	AB-164	0.25	16	0.5	1	4	8	320	1	64
AB-165	128	128	64	32	16	16	AB-165	0.25	16	16	4	4	8	20	2	64
AB-166	128	128	64	16	16	16	AB-166	0.25	16	16	4	4	8	320	4	64
AB-167	128	128	64	32	16	16	AB-167	0.25	16	0.5	1	4	8	320	1	64
AB-168	128	128	64	32	16	16	AB-168	0.25	16	16	4	4	8	20	2	64
AB-170	128	128	64	32	16	16	AB-170	0.25	16	8	1	4	4	20	1	64
AB-171	128	128	64	32	16	16	AB-171	0.25	16	16	8	4	8	20	4	64
AB-172	128	128	64	32	16	16	AB-172	0.25	16	16	4	4	8	20	1	32
AB-173	128	128	64	16	16	16	AB-173	0.25	16	1	1	4	8	20	2	64
AB-175	128	128	64	16	16	16	AB-175	0.25	16	16	1	4	8	20	2	64
AB-176	128	128	64	32	16	16	AB-176	0.5	16	16	8	4	8	20	4	64
AB-177	128	128	64	16	16	16	AB-177	0.25	16	1	1	4	8	20	2	64
AB-178	128	128	64	32	16	16	AB-178	0.25	16	1	1	4	8	320	2	64
AB-179	128	128	64	32	16	16	AB-179	0.25	16	8	1	4	4	80	1	64
AB-180	128	128	64	32	16	16	AB-180	0.25	16	1	1	4	8	320	4	64
AB-181	128	128	64	32	16	16	AB-181	0.25	16	1	1	4	8	20	2	64
AB-182	128	128	64	32	16	16	AB-182	0.5	16	0.5	1	4	8	320	1	64
AB-183	128	128	64	32	16	16	AB-183	0.25	16	16	1	4	4	20	1	64
AB-184	128	128	64	32	16	16	AB-184	0.25	16	1	1	4	8	20	4	64
AB-185	128	128	64	32	16	16	AB-185	0.5	16	1	1	4	8	320	4	64
AB-187	128	128	64	32	16	16	AB-187	0.5	16	16	4	4	8	20	2	32
AB-189	128	128	64	32	16	16	AB-189	0.5	16	16	4	4	4	320	2	32
AB-190	128	128	64	32	16	16	AB-190	0.5	16	16	4	4	8	20	2	32
AB-191	128	128	64	16	16	16	AB-191	8	16	16	4	4	8	320	2	64
AB-192	128	128	64	32	16	16	AB-192	0.25	16	16	4	4	8	20	2	64
AB-193	128	128	64	32	16	16	AB-193	1	16	16	4	4	8	20	2	32
AB-194	16	8	0.5	0.125	0.25	0.25	AB-194	0.25	1	4	16	4	8	320	4	8
AB-195	128	128	64	32	16	16	AB-195	0.25	16	16	2	4	4	320	2	32
AB-196	128	128	64	32	16	16	AB-196	0.5	16	16	4	4	8	320	4	64
AB-197	128	128	64	32	16	16	AB-197	0.25	1	16	4	4	8	20	2	64
AB-198	128	128	64	32	16	16	AB-198	0.5	16	16	1	4	8	320	2	64
AB-199	128	128	64	32	16	16	AB-199	0.25	16	1	1	4	8	20	2	64
AB-200	128	128	64	32	16	16	AB-200	0.25	16	0.5	1	4	8	320	2	64
AB-201	128	128	64	32	16	16	AB-201	0.5	16	16	16	4	8	320	4	64
AB-203	128	128	64	32	16	16	AB-203	0.25	16	0.5	1	4	8	320	2	64
AB-204	128	128	64	32	16	16	AB-204	0.25	16	1	1	4	8	20	4	64
AB-205	128	128	64	32	16	16	AB-205	0.25	1	16	8	4	4	20	2	64
AB-206	128	128	64	32	16	16	AB-206	0.25	16	0.5	1	4	8	320	1	64
AB-207	128	128	64	32	16	16	AB-207	0.25	16	1	1	4	8	20	4	64
AB-208	128	128	64	32	16	16	AB-208	0.25	16	1	1	4	8	20	4	64
AB-209	128	128	64	32	16	16	AB-209	0.5	16	0.5	1	4	8	320	2	64
AB-210	128	128	64	32	16	16	AB-210	0.25	16	16	16	4	8	320	4	64
AB-211	128	128	64	32	16	16	AB-211	0.25	16	16	4	4	8	320	2	32
AB-212	128	128	64	32	16	16	AB-212	0.25	16	16	4	4	8	320	2	32
AB-213	128	128	64	32	16	16	AB-213	0.25	16	1	1	4	8	20	4	64
AB-214	128	128	64	32	16	16	AB-214	0.25	16	16	4	4	8	320	4	64
AB-215	128	128	64	32	16	16	AB-215	0.25	16	16	4	4	8	320	4	32
AB-216	128	128	64	32	16	16	AB-216	0.25	16	16	4	4	8	320	2	32
AB-217	128	128	64	32	16	16	AB-217	0.5	16	16	4	4	8	320	2	64
AB-218	128	128	64	32	16	16	AB-218	0.25	16	16	4	4	8	320	2	32
AB-219	128	128	64	32	16	16	AB-219	0.25	16	16	2	4	4	20	2	64
AB-220	128	128	64	32	16	16	AB-220	0.25	16	16	4	4	8	320	2	32
