# Supplementary material for: Characterization and genomic analysis of the highly virulent Acinetobacter baumannii ST1791 strain dominating in Anhui, China
Source: Antimicrob Agents Chemother. 2024 Dec 6;69(1):e01262-24. doi: 10.1128/aac.01262-24 (PMC11784083; doi:10.1128/aac.01262-24)
Supplement: Table S3 — Basic characteristics of the genomes of the strains collected in this study. [file aac.01262-24-s0007.xlsx]

## Sheet: Sheet1
Table S3. Basic characteristics of the genomes of the strains collected in this study.
Strains	MLST (Pasteur)	MLST (Oxford)	KT	Total length (bp)	Contigs	GC%	N50 (bp)	N75 (bp)	CDS
AB1	2	1791	KL101	4019309	72	38.86	162841	97011
AB2	2	540	KL160	4074099	55	38.94	176252	99343
AB4	2	1791	KL101	4018856	75	38.86	157345	91042
AB5	2	1791	KL101	4019444	72	38.86	162841	97011
AB6	2	208	KL2	4181704	76	38.98	125569	76145
AB7	2	208	KL33	4017956	70	38.88	149011	72681
AB8	2	1791	KL101	4017685	73	38.87	162841	97011
AB9	2	1791	KL101	4019448	73	38.86	157345	93918
AB11	2	540	KL160	4076138	51	38.94	220369	107059
AB12	2	208	KL33	4018028	68	38.88	155034	89122
AB13	2	1791	KL101	4020630	66	38.87	172133	99075
AB14	2	1791	KL101	4019922	73	38.87	162841	97011
AB15	2	1791	KL101	4020344	67	38.87	172107	99079
AB17	2	195	KL3	3845419	55	38.95	161946	96194
AB21	2	1791	KL101	4019432	72	38.86	162841	97011
AB22	2	1791	KL101	4019500	72	38.86	162841	97011
AB23	2	1968	KL14	3906124	70	38.83	145585	78403
AB24	2	208	KL2	4181964	76	38.98	125569	76145
AB25	2	1791	KL101	4019429	72	38.87	162841	97011
AB28	2	1791	KL101	4018596	74	38.86	157344	97011
AB37	2	1791	KL101	4019408	72	38.87	157344	93918
AB38	2	1791	KL101	4019436	72	38.86	162841	97011
AB41	2	1791	KL101	4019683	72	38.86	162841	97011
AB43	2	1791	KL101	4018949	74	38.86	157345	93918
AB44	2	1791	KL101	4019425	71	38.86	162841	97011
AB45	2	540	KL160	3884193	65	38.93	176251	79636
AB46	2	369	KL9	4062835	56	38.86	146982	106276
AB47	2	369	KL9	4062891	56	38.86	146982	103104
AB48	2	1791	KL101	4019571	72	38.86	162841	97011
AB49	2	1791	KL101	4016172	72	38.86	157344	93918
AB53	2	1791	KL101	4019556	73	38.86	161946	93918
AB54	2	540	KL160	4074524	53	38.94	195924	107059
AB56	2	540	KL160	4135112	85	38.95	168719	102651
AB58	2	369	KL9	4062867	56	38.86	146982	103104
AB59	2	369	KL9	4062885	56	38.86	146982	103104
AB60	2	369	KL9	4055430	56	38.83	151991	103104
AB61	2	1791	KL101	4019433	71	38.87	162841	97011
AB62	2	369	KL9	3975782	55	38.81	167724	92812
AB63	2	540	KL160	3884109	64	38.93	176252	79637
AB65	2	208	KL7	4023576	72	38.96	155841	106276
AB66	2	369	KL9	3975914	55	38.81	167724	92812
AB67	2	1791	KL101	4019509	72	38.87	162841	97011
AB68	2	1968	KL14	3893324	63	38.83	145585	78403
AB70	2	540	KL160	4022453	69	39.04	192382	109135
AB73	2	1968	KL14	3957609	77	38.87	137647	57136
AB75	2	208	KL7	4024290	60	38.85	167724	99017
AB77	2	1791	KL101	4019512	72	38.86	162841	97011
AB78	2	1791	KL101	4026725	72	38.86	162841	97011
AB79	2	540	KL160	4139660	92	38.94	150042	74316
AB80	2	540	KL160	3884175	66	38.93	176252	74316
AB81	2	1791	KL101	4026824	72	38.86	162841	97011
AB82	2	208	KL7	4022972	66	38.85	158224	97011
AB138	2	540	KL160	4022157	67	39.04	192380	109135
AB142	2	1791	KL101	3972699	73	38.87	157344	93918
AB143	2	1791	KL101	3923890	64	38.88	162841	96572
AB144	2	369	KL9	4063188	59	38.86	139784	98533
AB145	2	369	KL9	4063221	59	38.86	139785	98543
AB146	2	2499	KL104	4002698	70	38.83	207898	75461
AB148	2	195	KL3	3918600	73	38.94	130860	74305
AB150	2	2499	KL104	4002719	70	38.83	207898	75461
AB152	2	369	KL9	4063204	59	38.86	139784	98545
AB153	2	1791	KL101	3947195	71	38.97	162841	97011
AB154	2	208	KL7	3943918	85	38.95	148109	79400
AB155	2	2499	KL104	4002728	70	38.83	207898	75461
AB156	2	1968	KL14	3969670	84	38.87	111950	56869
AB157	2	1791	KL101	4019478	72	38.86	162841	97011
AB158	2	1791	KL101	4018283	74	38.86	162841	97011
AB160	2	369	KL9	3968911	55	38.81	184524	98544
AB161	2	2499	KL104	4002723	71	38.83	207898	74305
AB163	2	1791	KL101	4018336	74	38.86	162841	97011
AB166	2	2499	KL104	4002729	71	38.83	207898	74305
AB167	2	2499	KL104	4002564	70	38.83	207898	75461
AB168	2	195	KL3	3992272	74	38.85	161946	74305
AB170	2	1791	KL101	3972569	71	38.87	157345	93918
AB179	2	208	KL7	3943842	84	38.95	148108	79398
AB183	2	1791	KL101	3972728	72	38.87	162841	93918
AB187	2	369	KL9	3972594	48	38.82	184524	99016
AB189	2	1968	KL14	3979661	64	38.82	181821	98600
AB190	2	369	KL9	3968935	55	38.81	184522	98543
AB191	2	1791	KL101	4019423	72	38.86	162841	97011
AB193	2	369	KL9	3968967	55	38.81	184524	97011
AB195	2	1968	KL14	3979625	64	38.82	181824	98544
AB196	2	1968	KL14	3967198	78	38.86	129730	69083
AB197	2	195	KL3	3943953	70	38.95	156336	74305
AB198	2	2499	KL104	3924863	69	38.93	207961	97773
AB205	2	540	KL160	4077182	58	38.94	207239	107209
AB211	2	1791	KL101	4016702	63	38.84	162826	97011
AB212	2	1791	KL101	4015872	64	38.84	162826	97011
AB214	2	1791	KL101	4019456	72	38.86	161946	93918
AB215	2	1791	KL101	4015358	64	38.84	162826	97011
AB216	2	1791	KL101	4014316	64	38.84	162826	97011
AB217	2	1791	KL101	4005863	75	38.87	157345	93918
AB218	2	1791	KL101	4015355	64	38.84	162826	97011
AB219	2	1791	KL101	3972238	72	38.87	157344	93918
AB220	2	1791	KL101	4012348	68	38.84	158239	93918
