# Supplementary material for: Characterization and genomic analysis of the highly virulent Acinetobacter baumannii ST1791 strain dominating in Anhui, China
Source: Antimicrob Agents Chemother. 2024 Dec 6;69(1):e01262-24. doi: 10.1128/aac.01262-24 (PMC11784083; doi:10.1128/aac.01262-24)
Supplement: Table S4 — Unique genes carried by ST1791 identified by Roary. [file aac.01262-24-s0008.xlsx]

## Sheet: Sheet1
Table S4. Unique genes carried by ST1791 identified by Roary
Gene	Non-unique Gene name	Annotation	No. isolates	No. sequences	Avg sequences per isolate	Genome Fragment	Order within Fragment	Accessory Fragment	Accessory Order with Fragment	QC	Min group size nuc	Max group size nuc	Avg group size nuc	AB191	Location
group_6654		tRNA-Asp(gtc)	1	1	1	1	208	10	7		76	76	76	DJJOKIHN_00644	Chromosome
group_7014		hypothetical protein	1	1	1	1	1273	1	6885		212	212	212	DJJOKIHN_01396	Chromosome
group_7015		hypothetical protein	1	1	1	1	1272	1	6884		224	224	224	DJJOKIHN_01397	Chromosome
group_7016		hypothetical protein	1	1	1	1	1260	1	6997		179	179	179	DJJOKIHN_01401	Chromosome
group_7018		hypothetical protein	1	1	1	1	1259	1	6892		236	236	236	DJJOKIHN_01404	Chromosome
group_25		glutathione S-transferase family protein	1	1	1	1	6469	355	1		443	443	443	DJJOKIHN_01478	Chromosome
group_8055		glycosyltransferase family 2 protein	1	1	1	1	3502	1	5291		941	941	941	DJJOKIHN_03865	Chromosome
group_8056	wzy	O-antigen ligase domain-containing protein	1	1	1	1	3503	1	5292		1079	1079	1079	DJJOKIHN_03866	Chromosome
group_8057		Gtr175 glycosyltransferase	1	1	1	1	3504	1	5293		1172	1172	1172	DJJOKIHN_03867	Chromosome
group_8058	wbpI	UDP-2,3-diacetamido-2,3-dideoxy-D-glucuronate 2-epimerase	1	1	1	1	3505	1	5294		1061	1061	1061	DJJOKIHN_03868	Chromosome
group_8059	dapH	2,3,4,5-tetrahydropyridine-2,6-dicarboxylate N-acetyltransferase	1	1	1	1	3506	1	5295		566	566	566	DJJOKIHN_03869	Chromosome
group_5882		hypothetical protein	1	1	1	1	6508	1	7631		314	314	314	DJJOKIHN_03950	Plasmid
group_5884		hypothetical protein	1	1	1	1	6509	1	7632		260	260	260	DJJOKIHN_03951	Plasmid
group_8091		hypothetical protein	1	1	1	1	6510	1	7633		134	134	134	DJJOKIHN_03952	Plasmid
group_8092		hypothetical protein	1	1	1	1	6511	1	7634		98	98	98	DJJOKIHN_03953	Plasmid
group_5886		hypothetical protein	1	1	1	1	6512	1	7635		218	218	218	DJJOKIHN_03954	Plasmid
group_5888		hypothetical protein	1	1	1	1	6513	1	7636		230	230	230	DJJOKIHN_03955	Plasmid
group_5890		hypothetical protein	1	1	1	1	6514	1	7637		200	200	200	DJJOKIHN_03956	Plasmid
group_8093		hypothetical protein	1	1	1	1	6515	1	7638		698	698	698	DJJOKIHN_03957	Plasmid
group_8095		hypothetical protein	1	1	1	1	6516	1	7639		443	443	443	DJJOKIHN_03958	Plasmid
group_5892		hypothetical protein	1	1	1	1	6517	1	7640		446	446	446	DJJOKIHN_03959	Plasmid
group_8096		hypothetical protein	1	1	1	1	6518	1	7641		239	239	239	DJJOKIHN_03960	Plasmid
group_5894		hypothetical protein	1	1	1	1	6519	1	7642		260	260	260	DJJOKIHN_03961	Plasmid
group_8097		hypothetical protein	1	1	1	1	6520	1	7643		314	314	314	DJJOKIHN_03962	Plasmid
group_8099		hypothetical protein	1	1	1	1	6521	1	7644		104	104	104	DJJOKIHN_03963	Plasmid
group_5896		hypothetical protein	1	1	1	1	6522	1	7645		410	410	410	DJJOKIHN_03964	Plasmid
group_8100		hypothetical protein	1	1	1	1	6523	1	7646		284	284	284	DJJOKIHN_03965	Plasmid
group_8102		hypothetical protein	1	1	1	1	6524	1	7647		134	134	134	DJJOKIHN_03966	Plasmid
group_8103		hypothetical protein	1	1	1	1	6525	1	7648		329	329	329	DJJOKIHN_03967	Plasmid
group_8191		hypothetical protein	1	1	1	1	6526	1	7649		467	467	467	DJJOKIHN_03968	Plasmid
traD_1		Coupling protein TraD	1	1	1	1	6527	1	7650		2087	2087	2087	DJJOKIHN_03969	Plasmid
traI_1		Multifunctional conjugation protein TraI	1	1	1	1	6528	1	7651		440	440	440	DJJOKIHN_03970	Plasmid
group_2782	recD2_2	ATP-dependent RecD-like DNA helicase	1	1	1	1	6529	1	7652		2759	2759	2759	DJJOKIHN_03971	Plasmid
group_8107		hypothetical protein	1	1	1	1	6563	1	7673		326	326	326	DJJOKIHN_03973	Plasmid
group_8109		hypothetical protein	1	1	1	1	6562	1	7672		566	566	566	DJJOKIHN_03974	Plasmid
group_8111		hypothetical protein	1	1	1	1	6561	1	7671		278	278	278	DJJOKIHN_03975	Plasmid
group_4846		hypothetical protein	1	1	1	1	6560	1	7670		449	449	449	DJJOKIHN_03976	Plasmid
group_8113		hypothetical protein	1	1	1	1	6559	1	7669		197	197	197	DJJOKIHN_03977	Plasmid
group_8115		hypothetical protein	1	1	1	1	6558	1	7668		659	659	659	DJJOKIHN_03978	Plasmid
group_5898		hypothetical protein	1	1	1	1	6557	1	7667		638	638	638	DJJOKIHN_03979	Plasmid
group_8117		hypothetical protein	1	1	1	1	6556	1	7666		431	431	431	DJJOKIHN_03980	Plasmid
group_8119		hypothetical protein	1	1	1	1	6555	1	7665		335	335	335	DJJOKIHN_03981	Plasmid
group_5900		hypothetical protein	1	1	1	1	6554	1	7664		626	626	626	DJJOKIHN_03982	Plasmid
group_8121		hypothetical protein	1	1	1	1	6553	1	7663		236	236	236	DJJOKIHN_03983	Plasmid
group_8123		hypothetical protein	1	1	1	1	6552	1	7662		353	353	353	DJJOKIHN_03984	Plasmid
group_8125		hypothetical protein	1	1	1	1	6551	1	7661		293	293	293	DJJOKIHN_03985	Plasmid
group_5902		hypothetical protein	1	1	1	1	6550	1	7660		578	578	578	DJJOKIHN_03986	Plasmid
group_5904		hypothetical protein	1	1	1	1	6549	1	7659		722	722	722	DJJOKIHN_03987	Plasmid
group_4849		hypothetical protein	1	1	1	1	6548	1	7658		1316	1316	1316	DJJOKIHN_03988	Plasmid
dsbC_3		putative thiol:disulfide interchange protein DsbC	1	1	1	1	6547	1	7657		722	722	722	DJJOKIHN_03989	Plasmid
group_8127		hypothetical protein	1	1	1	1	6546	1	7656		260	260	260	DJJOKIHN_03990	Plasmid
group_8129		hypothetical protein	1	1	1	1	6545	1	7655		644	644	644	DJJOKIHN_03991	Plasmid
traC_1		Protein TraC	1	1	1	1	6544	1	7654		2726	2726	2726	DJJOKIHN_03992	Plasmid
group_5906		hypothetical protein	1	1	1	1	6543	1	7653		395	395	395	DJJOKIHN_03993	Plasmid
group_8131		hypothetical protein	1	1	1	1	6542	1	8040		500	500	500	DJJOKIHN_03994	Plasmid
group_5908		hypothetical protein	1	1	1	1	6541	1	8041		638	638	638	DJJOKIHN_03995	Plasmid
group_8133		hypothetical protein	1	1	1	1	6540	1	8042		1043	1043	1043	DJJOKIHN_03996	Plasmid
group_8134		hypothetical protein	1	1	1	1	6539	1	8043		707	707	707	DJJOKIHN_03997	Plasmid
group_8135		hypothetical protein	1	1	1	1	6538	1	8044		2057	2057	2057	DJJOKIHN_03998	Plasmid
group_8136		hypothetical protein	1	1	1	1	6537	1	8045		812	812	812	DJJOKIHN_03999	Plasmid
group_8137		hypothetical protein	1	1	1	1	6536	1	8046		329	329	329	DJJOKIHN_04000	Plasmid
group_8138		hypothetical protein	1	1	1	1	6535	1	8047		1427	1427	1427	DJJOKIHN_04001	Plasmid
group_8139		hypothetical protein	1	1	1	1	6534	1	8048		3002	3002	3002	DJJOKIHN_04002	Plasmid
group_8140		hypothetical protein	1	1	1	1	6533	1	8049		518	518	518	DJJOKIHN_04003	Plasmid
group_8141		hypothetical protein	1	1	1	1	6532	1	8050		992	992	992	DJJOKIHN_04004	Plasmid
group_8142	umuC_3	Protein UmuC	1	1	1	1	6531	1	8051		1292	1292	1292	DJJOKIHN_04005	Plasmid
group_8143		hypothetical protein	1	1	1	1	6530	1	8052		284	284	284	DJJOKIHN_04006	Plasmid
group_8144		hypothetical protein	1	1	1	1	9574	1	8053		227	227	227	DJJOKIHN_04007	Plasmid
group_8145		hypothetical protein	1	1	1	1	9575	1	8054		1025	1025	1025	DJJOKIHN_04008	Plasmid
group_8146		hypothetical protein	1	1	1	1	9576	1	8055		503	503	503	DJJOKIHN_04009	Plasmid
group_8147		hypothetical protein	1	1	1	1	9577	1	8056		665	665	665	DJJOKIHN_04010	Plasmid
group_8148		hypothetical protein	1	1	1	1	9578	1	8057		251	251	251	DJJOKIHN_04011	Plasmid
group_8149		hypothetical protein	1	1	1	1	9579	1	8058		233	233	233	DJJOKIHN_04012	Plasmid
group_8150		hypothetical protein	1	1	1	1	9580	1	8059		1175	1175	1175	DJJOKIHN_04013	Plasmid
group_8151		hypothetical protein	1	1	1	1	9581	1	8060		1082	1082	1082	DJJOKIHN_04014	Plasmid
group_8152		hypothetical protein	1	1	1	1	9582	1	8061		1265	1265	1265	DJJOKIHN_04015	Plasmid
group_8153		hypothetical protein	1	1	1	1	9583	1	8062		524	524	524	DJJOKIHN_04016	Plasmid
group_8154		hypothetical protein	1	1	1	1	9584	1	8063		380	380	380	DJJOKIHN_04017	Plasmid
group_8155		hypothetical protein	1	1	1	1	9585	1	8064		374	374	374	DJJOKIHN_04018	Plasmid
group_8156		hypothetical protein	1	1	1	1	9586	1	8065		596	596	596	DJJOKIHN_04019	Plasmid
group_8157		hypothetical protein	1	1	1	1	9587	1	8066		191	191	191	DJJOKIHN_04020	Plasmid
group_8158		hypothetical protein	1	1	1	1	9588	1	8067		167	167	167	DJJOKIHN_04021	Plasmid
group_8159		hypothetical protein	1	1	1	1	9589	1	8068		215	215	215	DJJOKIHN_04022	Plasmid
group_8160		hypothetical protein	1	1	1	1	9590	1	8069		476	476	476	DJJOKIHN_04023	Plasmid
hvrA_2		Trans-acting regulatory protein HvrA	1	1	1	1	9591	1	8070		326	326	326	DJJOKIHN_04024	Plasmid
group_8162		hypothetical protein	1	1	1	1	9592	1	8071		188	188	188	DJJOKIHN_04025	Plasmid
group_8163		hypothetical protein	1	1	1	1	9593	1	8072		335	335	335	DJJOKIHN_04026	Plasmid
group_8164		hypothetical protein	1	1	1	1	9594	1	8073		485	485	485	DJJOKIHN_04027	Plasmid
group_8165		hypothetical protein	1	1	1	1	9595	1	8074		689	689	689	DJJOKIHN_04028	Plasmid
group_8166		hypothetical protein	1	1	1	1	9596	1	8075		236	236	236	DJJOKIHN_04029	Plasmid
group_8167		hypothetical protein	1	1	1	1	9597	1	8076		206	206	206	DJJOKIHN_04030	Plasmid
group_8168		hypothetical protein	1	1	1	1	9598	1	8077		1091	1091	1091	DJJOKIHN_04031	Plasmid
group_8169		hypothetical protein	1	1	1	1	9599	1	8078		791	791	791	DJJOKIHN_04032	Plasmid
group_8170		hypothetical protein	1	1	1	1	9600	1	8079		497	497	497	DJJOKIHN_04033	Plasmid
group_8171		hypothetical protein	1	1	1	1	9601	1	8080		776	776	776	DJJOKIHN_04034	Plasmid
group_8172	soj_2	Sporulation initiation inhibitor protein Soj	1	1	1	1	9602	1	8081		773	773	773	DJJOKIHN_04035	Plasmid
group_8173	noc	Nucleoid occlusion protein	1	1	1	1	9603	1	8082		1256	1256	1256	DJJOKIHN_04036	Plasmid
group_8174		hypothetical protein	1	1	1	1	9604	1	8083		1229	1229	1229	DJJOKIHN_04037	Plasmid
group_8175		hypothetical protein	1	1	1	1	9605	1	8084		233	233	233	DJJOKIHN_04038	Plasmid
group_8176		hypothetical protein	1	1	1	1	9606	1	8085		272	272	272	DJJOKIHN_04039	Plasmid
group_8177		TelA-like protein	1	1	1	1	9607	1	8086		1103	1103	1103	DJJOKIHN_04040	Plasmid
group_5883		hypothetical protein	1	1	1	1	9608	1	8087		1280	1280	1280	DJJOKIHN_04041	Plasmid
group_5885		hypothetical protein	1	1	1	1	9609	1	8088		257	257	257	DJJOKIHN_04042	Plasmid
group_8178		hypothetical protein	1	1	1	1	9610	1	8089		572	572	572	DJJOKIHN_04043	Plasmid
group_8179		hypothetical protein	1	1	1	1	9611	1	8090		179	179	179	DJJOKIHN_04044	Plasmid
group_8180		hypothetical protein	1	1	1	1	9612	1	8091		629	629	629	DJJOKIHN_04045	Plasmid
group_8181		hypothetical protein	1	1	1	1	9613	1	8092		509	509	509	DJJOKIHN_04046	Plasmid
group_8182		hypothetical protein	1	1	1	1	9614	1	8093		554	554	554	DJJOKIHN_04047	Plasmid
group_5887		hypothetical protein	1	1	1	1	9615	1	8094		536	536	536	DJJOKIHN_04048	Plasmid
group_8183		hypothetical protein	1	1	1	1	9616	1	8095		482	482	482	DJJOKIHN_04049	Plasmid
group_8184		hypothetical protein	1	1	1	1	9617	1	8096		263	263	263	DJJOKIHN_04050	Plasmid
traI_2		Multifunctional conjugation protein TraI	1	1	1	1	6507	1	7708		1265	1265	1265	DJJOKIHN_04068	Plasmid
group_8106		hypothetical protein	1	1	1	1	6506	1	7707		425	425	425	DJJOKIHN_04069	Plasmid
group_8108		hypothetical protein	1	1	1	1	6505	1	7706		326	326	326	DJJOKIHN_04070	Plasmid
group_8110		hypothetical protein	1	1	1	1	6504	1	7705		566	566	566	DJJOKIHN_04071	Plasmid
group_8112		hypothetical protein	1	1	1	1	6503	1	7704		278	278	278	DJJOKIHN_04072	Plasmid
group_4847		hypothetical protein	1	1	1	1	6502	1	7703		185	185	185	DJJOKIHN_04073	Plasmid
group_4848		hypothetical protein	1	1	1	1	6501	1	7702		170	170	170	DJJOKIHN_04074	Plasmid
group_8114		hypothetical protein	1	1	1	1	6500	1	7701		197	197	197	DJJOKIHN_04075	Plasmid
group_8116		hypothetical protein	1	1	1	1	6499	1	7700		659	659	659	DJJOKIHN_04076	Plasmid
group_5899		hypothetical protein	1	1	1	1	6498	1	7699		719	719	719	DJJOKIHN_04077	Plasmid
group_8118		hypothetical protein	1	1	1	1	6497	1	7698		431	431	431	DJJOKIHN_04078	Plasmid
group_8120		hypothetical protein	1	1	1	1	6496	1	7697		335	335	335	DJJOKIHN_04079	Plasmid
group_5901		hypothetical protein	1	1	1	1	6495	1	7696		527	527	527	DJJOKIHN_04080	Plasmid
group_8122		hypothetical protein	1	1	1	1	6494	1	7695		236	236	236	DJJOKIHN_04081	Plasmid
group_8124		hypothetical protein	1	1	1	1	6493	1	7694		353	353	353	DJJOKIHN_04082	Plasmid
group_8126		hypothetical protein	1	1	1	1	6492	1	7693		293	293	293	DJJOKIHN_04083	Plasmid
group_5903		hypothetical protein	1	1	1	1	6491	1	7692		416	416	416	DJJOKIHN_04084	Plasmid
group_5905		hypothetical protein	1	1	1	1	6490	1	7691		470	470	470	DJJOKIHN_04085	Plasmid
group_4851		hypothetical protein	1	1	1	1	6489	1	7690		416	416	416	DJJOKIHN_04086	Plasmid
group_4850		hypothetical protein	1	1	1	1	6488	1	7689		626	626	626	DJJOKIHN_04087	Plasmid
group_4853		hypothetical protein	1	1	1	1	6487	1	7688		356	356	356	DJJOKIHN_04088	Plasmid
dsbC_4		putative thiol:disulfide interchange protein DsbC	1	1	1	1	6486	1	7687		317	317	317	DJJOKIHN_04089	Plasmid
group_8128		hypothetical protein	1	1	1	1	6485	1	7686		260	260	260	DJJOKIHN_04090	Plasmid
group_8130		hypothetical protein	1	1	1	1	6484	1	7685		644	644	644	DJJOKIHN_04091	Plasmid
group_2788		hypothetical protein	1	1	1	1	6483	1	7684		209	209	209	DJJOKIHN_04092	Plasmid
traC_2		Protein TraC	1	1	1	1	6482	1	7683		1262	1262	1262	DJJOKIHN_04093	Plasmid
traC_3		Protein TraC	1	1	1	1	6481	1	7682		605	605	605	DJJOKIHN_04094	Plasmid
traC_4		Protein TraC	1	1	1	1	6480	1	7681		623	623	623	DJJOKIHN_04095	Plasmid
group_5907		hypothetical protein	1	1	1	1	6479	1	7680		320	320	320	DJJOKIHN_04096	Plasmid
group_8132		hypothetical protein	1	1	1	1	6478	1	7679		500	500	500	DJJOKIHN_04097	Plasmid
group_5909		hypothetical protein	1	1	1	1	6477	1	7678		299	299	299	DJJOKIHN_04098	Plasmid
group_8192		hypothetical protein	1	1	1	1	6476	1	7677		170	170	170	DJJOKIHN_04099	Plasmid
group_8193		hypothetical protein	1	1	1	1	6475	1	7676		173	173	173	DJJOKIHN_04100	Plasmid
group_8194		hypothetical protein	1	1	1	1	6474	1	7675		395	395	395	DJJOKIHN_04101	Plasmid
