# Supplementary material for: Characterization and genomic analysis of the highly virulent Acinetobacter baumannii ST1791 strain dominating in Anhui, China
Source: Antimicrob Agents Chemother. 2024 Dec 6;69(1):e01262-24. doi: 10.1128/aac.01262-24 (PMC11784083; doi:10.1128/aac.01262-24)
Supplement: Table S5 — Number of SNPs among different isolates. [file aac.01262-24-s0009.xlsx]

## Sheet: SNP_AMOUNT_MLST
Table S5. Number of SNPs among different isolates
	MLST	KT	AB155	AB198	AB166	AB167	AB146	AB161	AB150	AB152	AB145	AB144	AB60	AB47	AB59	AB46	AB58	AB24	AB6	AB12	AB7	AB65	AB154	AB179	AB54	AB11	AB2	AB63	AB80	AB45	AB70	AB138	AB205	AB56	AB79	AB62	AB66	AB187	AB160	AB193	AB190	AB82	AB75	AB197	AB148	AB17	AB168	AB195	AB189
MLST			2499	2499	2499	2499	2499	2499	2499	369	369	369	369	369	369	369	369	208	208	208	208	208	208	208	540	540	540	540	540	540	540	540	540	540	540	369	369	369	369	369	369	208	208	195	195	195	195	1968	1968
KT			30	30	30	30	30	30	30	9	9	9	9	9	9	9	9	2	2	33	33	7	7	7	22	22	22	22	22	22	22	22	22	22	22	9	9	9	9	9	9	7	7	3	3	3	3	14	14
AB155	2499	30	0	60	42	43	33	33	33	8678	8678	8679	8722	8716	8688	8687	8713	8175	8171	8759	8746	8625	8807	8804	8606	8615	8610	8928	8927	8924	8815	8815	8644	8807	8870	9156	9155	9183	9124	9128	9132	9199	9122	9066	8975	8969	9315	9012	9009
AB198	2499	30	60	0	24	27	39	35	37	8724	8720	8723	8724	8716	8748	8745	8729	8187	8199	8728	8731	8673	8797	8794	8638	8642	8642	8898	8913	8908	8799	8797	8674	8835	8868	9179	9174	9225	9144	9148	9150	9214	9109	9039	8990	8964	9298	9037	9026
AB166	2499	30	42	24	0	47	59	55	57	8704	8700	8701	8702	8696	8726	8723	8707	8185	8197	8729	8730	8661	8789	8786	8632	8641	8634	8896	8911	8906	8801	8799	8670	8833	8868	9178	9173	9205	9144	9148	9152	9221	9106	9048	8997	8965	9297	9036	9033
AB167	2499	30	43	27	47	0	18	18	18	8707	8703	8704	8747	8741	8729	8726	8752	8176	8186	8751	8754	8654	8822	8817	8619	8625	8623	8921	8934	8931	8824	8822	8655	8816	8893	9166	9161	9212	9131	9137	9139	9195	9132	9064	8971	8991	9323	9020	9007
AB146	2499	30	33	39	59	18	0	10	6	8697	8695	8696	8739	8733	8719	8718	8740	8176	8188	8755	8758	8646	8807	8804	8611	8615	8610	8925	8938	8921	8810	8815	8644	8810	8885	9154	9153	9202	9123	9129	9131	9187	9134	9052	8957	8979	9315	9010	8997
AB161	2499	30	33	35	55	18	10	0	8	8693	8687	8690	8733	8725	8715	8712	8738	8174	8186	8751	8756	8640	8808	8805	8609	8611	8609	8919	8934	8919	8812	8810	8647	8806	8883	9152	9145	9198	9117	9121	9123	9181	9130	9052	8959	8977	9309	9006	8993
AB150	2499	30	33	37	57	18	6	8	0	8695	8693	8694	8737	8731	8719	8716	8736	8174	8188	8753	8756	8642	8694	8809	8611	8615	8611	8923	8936	8919	8810	8812	8647	8806	8883	9154	9151	9202	9121	9127	9129	9183	9132	9048	8957	8977	9313	9010	8997
AB152	369	9	8678	8724	8704	8707	8697	8693	8695	0	8	5	112	103	90	91	111	3619	3632	3319	3326	3103	2806	2802	2843	2855	2844	3808	3816	3796	3719	3724	3534	3099	3101	3393	3391	3223	3397	3397	3398	3604	3727	3659	3775	3772	4046	3502	3497
AB145	369	9	8678	8720	8700	8703	8695	8687	8693	8	0	3	10	99	90	89	113	3613	3630	3313	3320	3101	2806	2802	2845	2853	2848	3802	3816	3800	3721	3720	3530	3103	3101	3395	3383	3223	3393	3391	3396	3602	3727	3659	3769	3770	4042	3502	3497
AB144	369	9	8679	8723	8701	8704	8696	8690	8694	5	3	0	107	98	87	86	110	3616	3631	3314	3321	3102	2803	2799	2842	2854	2845	3803	3813	3797	3718	3721	3531	3100	3098	3392	3386	3222	3394	3394	3395	3603	3728	3660	3770	3769	4043	3499	3494
AB60	369	9	8722	8724	8702	8747	8739	8733	8737	112	10	107	0	51	80	81	63	3643	3658	3273	3280	3117	2778	2774	2898	2910	2901	3760	3770	3754	3701	3704	3583	3152	3108	3353	3347	3235	3396	3396	3397	3660	3743	3630	3782	3740	4019	3561	3556
AB47	369	9	8716	8716	8696	8741	8733	8725	8731	103	99	98	51	0	39	34	20	3646	3663	3282	3285	3146	2787	2783	2893	2905	2896	3765	3775	3763	3693	3696	3585	3154	3106	3358	3354	3244	3401	3403	3404	3652	3731	3641	3789	3747	4024	3550	3549
AB59	369	9	8688	8748	8726	8729	8719	8715	8719	90	90	87	80	39	0	7	29	3637	3632	3305	3298	3115	2810	2810	2878	2888	2879	3792	3790	3784	3718	3719	3569	3135	3123	3347	3347	3233	3394	3396	3393	3637	3746	3664	3778	3760	4051	3535	3530
AB46	369	9	8687	8745	8723	8726	8718	8712	8716	91	89	86	81	34	7	0	28	3638	3635	3308	3297	3118	2811	2811	2879	2887	2878	3789	3789	3787	3721	3720	3570	3136	3120	3346	3348	3236	3393	3397	3394	3638	3745	3665	3775	3763	4048	3532	3531
AB58	369	9	8713	8729	8707	8752	8740	8738	8736	111	113	110	63	20	29	28	0	3654	3655	3288	3281	3136	2793	2793	2905	2915	2902	3775	3775	3765	3699	3702	3594	3156	3106	3370	3368	3256	3415	3417	3414	3658	3727	3639	3799	3739	4034	3558	3555
AB24	208	2	8175	8187	8185	8176	8176	8174	8174	3619	3613	3616	3643	3646	3637	3638	3654	0	21	2268	2279	2062	2069	2065	2848	2860	2853	2442	2454	2450	1973	1976	2359	2659	2742	2640	2630	2622	2531	2525	2534	2871	2794	2905	3023	2505	2822	3059	3064
AB6	208	2	8171	8199	8197	8186	8188	8186	8188	3632	3630	3631	3658	3663	3632	3635	3655	21	0	2271	2268	2055	2076	2076	2853	2861	2854	2449	2449	2455	1986	1983	2373	2666	2739	2645	2643	2635	2546	2542	2547	2882	2787	2916	3036	2506	2825	3064	3069
AB12	208	33	8759	8728	8729	8751	8755	8751	8753	3319	3313	3314	3273	3282	3305	3308	3288	2268	2271	0	19	1543	1652	1652	2651	2637	2652	2045	2063	2053	1997	1992	2792	2328	2388	2613	2607	2364	2280	2280	2281	2249	2166	2340	2392	217	2089	2577	2580
AB7	208	33	8746	8731	8730	8754	8758	8756	8756	3326	3320	3321	3280	3285	3298	3297	3281	2279	2268	19	0	1540	1663	1663	2656	2640	2659	2054	2056	2064	2010	2205	2797	2343	2379	2623	2621	2669	2631	2638	2638	2207	2156	2630	2788	2172	2229	2798	2812
AB65	208	7	8625	8673	8661	8654	8646	8640	8642	3103	3101	3102	3117	3146	3115	3118	3136	2062	2055	1543	1540	0	1436	1434	2113	2113	2120	2275	2283	2269	2059	2318	2353	2363	2317	2321	2317	2158	2063	2065	2070	1393	2189	2074	2188	1812	2026	2344	2353
AB154	208	7	8807	8797	8789	8822	8814	8808	8694	2806	2806	2803	2778	2787	2810	2811	2793	2069	2076	1652	1663	1436	0	14	2119	2139	2120	2275	2289	2269	2063	2062	2473	2365	2321	2321	2321	2368	2284	2284	2281	2253	2193	2340	2396	1814	2091	2577	2580
AB179	208	7	8804	8794	8786	8817	8809	8805	8809	2802	2802	2799	2774	2783	2810	2811	2793	2065	2076	1652	1663	1434	14	0	2113	2139	2120	2275	2283	2269	2059	2062	2468	2363	2317	2321	2317	2364	2280	2280	2281	2249	2189	2340	2392	1812	2089	2577	2580
AB54	540	22	8606	8638	8632	8619	8611	8609	8611	2843	2845	2842	2898	2893	2878	2879	2905	2848	2853	2651	2656	2338	2119	2113	0	30	11	2093	2099	2087	2305	2310	1902	1951	1979	2354	2356	2256	2366	2372	2373	2055	2168	2179	2011	2250	2560	2194	2201
AB11	540	22	8615	8642	8641	8625	8615	8611	8615	2855	2853	2854	2910	2905	2888	2887	2915	2860	2861	2637	2640	2356	2119	2113	30	0	29	2098	2114	2098	2318	2315	1908	1951	1990	2359	2361	2264	2379	2384	2384	2058	2164	2180	2016	2256	2552	2192	2204
AB2	540	22	8610	8642	8634	8623	8613	8609	8611	2844	2848	2845	2901	2896	2879	2878	2902	2853	2854	2652	2659	2339	2120	2120	11	29	0	2092	2104	2082	2310	2311	1910	1948	1986	2355	2359	2261	2373	2377	2374	2054	2167	2178	2016	2259	2561	2197	2200
AB63	540	22	8928	8898	8896	8921	8925	8919	8923	3808	3802	3803	3760	3765	3792	3789	3775	2442	2449	2045	2054	2590	2275	2275	2093	2098	2092	0	18	16	646	641	1451	1258	1305	2746	2744	2789	2742	2750	2747	2886	2856	2709	2867	2242	2507	2934	2935
AB80	540	22	8927	8913	8911	8934	8938	8934	8936	3816	3816	3813	3770	3775	3790	3789	3775	2454	2449	2063	2056	2590	2289	2283	2099	2114	2104	18	0	28	650	655	1462	1270	1301	2754	2756	2797	2754	2762	2759	2898	2852	2725	2881	2236	2523	2946	2945
AB45	540	22	8924	8908	8906	8931	8921	8919	8919	3796	3800	3797	3754	3763	3784	3787	3765	2450	2455	2053	2064	2584	2269	2269	2087	2098	2082	16	28	0	638	639	1447	1246	1301	2742	2742	2783	2744	2748	2741	2880	2864	2701	2867	2232	2509	2932	2927
AB70	540	22	8815	8799	8801	8824	8810	8812	8810	3719	3721	3718	3701	3693	3718	3721	3699	1973	1986	1997	2010	2319	2063	2059	2305	2318	2310	646	650	638	0	19	944	1202	1239	2896	2894	2933	2894	2898	2895	2944	2928	2871	3031	2412	2697	3051	3048
AB138	540	22	8815	8797	8799	8822	8814	8810	8812	3724	3720	3721	3704	3696	3719	3720	3702	1976	1983	1992	2205	2318	2062	2062	2310	2315	2311	641	655	639	19	0	942	1201	1242	2897	2893	2936	2893	2897	2894	2943	2929	2870	3034	2421	2692	3050	3049
AB205	540	22	8644	8674	8670	8655	8649	8647	8647	3534	3530	3531	3583	3585	3569	3570	3594	2359	2373	2792	2797	2353	2473	2468	1902	1908	1910	1451	1462	1447	944	942	0	887	1047	2895	2890	2738	2888	2888	2892	2715	2844	2691	2630	2810	3111	2984	2977
AB56	540	22	8807	8835	8833	8816	8810	8806	8806	3099	3103	3100	3152	3154	3135	3136	3156	2659	2666	2328	2343	2251	2365	2363	1951	1951	1948	1258	1270	1246	1202	1201	887	0	261	2904	2904	2856	2946	2948	2943	2766	2877	2742	2866	2848	3138	3018	3029
AB79	540	22	8870	8868	8868	8893	8885	8883	8883	3101	3101	3098	3108	3106	3123	3120	3106	2742	2739	2388	2379	2300	2321	2317	1979	1990	1986	1305	1301	1301	1239	1242	1047	261	0	3024	3024	2959	3050	3058	3055	2884	2919	2696	2854	2912	3138	3130	3137
AB62	369	9	9156	9179	9178	9166	9154	9152	9154	3393	3395	3392	3353	3358	3347	3346	3370	2640	2645	2613	2623	2133	2321	2321	2354	2359	2355	2746	2754	2742	2896	2897	2895	2904	3024	0	12	287	226	232	227	1369	1415	1414	1532	1253	1542	1481	1492
AB66	369	9	9155	9174	9173	9161	9153	9145	9151	3391	3383	3386	3347	3354	3347	3348	3368	2630	2643	2607	2621	2123	2321	2317	2356	2361	2359	2744	2756	2742	2894	2893	2890	2904	3024	12	0	283	222	224	225	1359	1411	1410	1528	1247	1542	1487	1492
AB187	369	9	9183	9225	9205	9212	9202	9198	9202	3223	3223	3222	3235	3244	3233	3236	3256	2622	2635	2662	2669	2158	2368	2364	2256	2264	2261	2789	2797	2783	2933	2936	2738	2856	2959	287	283	0	256	256	259	1352	1471	1397	1517	1300	1590	1518	1513
AB160	369	9	9124	9144	9144	9131	9123	9117	9121	3397	3393	3394	3396	3401	3394	3393	3415	2531	2546	2622	2631	2063	2284	2280	2366	2379	2373	2742	2754	2744	2894	2893	2888	2946	3050	226	222	256	0	12	11	1352	1338	1357	1473	1177	1475	1444	1441
AB193	369	9	9128	9148	9148	9137	9129	9121	9127	3397	3391	3394	3396	3403	3396	3397	3417	2525	2542	2627	2638	2065	2284	2280	2372	2384	2377	2750	2762	2748	2898	2897	2888	2948	3058	232	224	256	12	0	11	1358	1338	1363	1483	1173	1475	1446	1447
AB190	369	9	9132	9150	9152	9139	9131	9123	9129	3398	3396	3395	3397	3404	3393	3394	3414	2534	2547	2625	2638	2070	2281	2281	2373	2384	2374	2747	2759	2741	2895	2894	2892	2943	3055	227	225	259	11	11	0	1357	1347	1358	1482	1178	1480	1447	1438
AB82	208	7	9199	9214	9221	9195	9187	9181	9183	3604	3602	3603	3660	3652	3637	3638	3658	2871	2882	2193	2207	1393	2253	2249	2055	2058	2054	2886	2898	2880	2944	2943	2715	2766	2884	1369	1359	1352	1352	1358	1357	0	157	1071	1187	1243	1307	1253	1226
AB75	208	7	9122	9109	9106	9132	9134	9130	9132	3727	3727	3728	3743	3731	3746	3745	3727	2794	2787	2166	2156	1310	2193	2189	2168	2164	2167	2856	2852	2864	2928	2929	2844	2877	2919	1415	1411	1471	1338	1338	1347	157	0	1111	1265	1104	1207	1283	1306
AB197	195	3	9066	9039	9048	9064	9052	9052	9048	3659	3659	3660	3630	3641	3664	3665	3639	2905	2916	2620	2630	2074	2340	2340	2179	2180	2178	2709	2725	2701	2871	2870	2691	2742	2696	1414	1410	1397	1357	1363	1358	1071	1111	0	182	845	1055	1240	1215
AB148	195	3	8975	8990	8997	8971	8957	8959	8957	3775	3769	3770	3782	3789	3778	3775	3799	3023	3036	2780	2788	2188	2396	2392	2011	2016	2016	2867	2881	2867	3031	3034	2630	2866	2854	1532	1528	1517	1473	1483	1482	1187	1265	182	0	997	1217	1354	1333
AB17	195	3	8969	8964	8965	8991	8979	8977	8977	3772	3770	3769	3740	3747	3760	3763	3739	2505	2506	217	2172	1849	1814	1812	2250	2256	2259	2242	2236	2232	2412	2421	2810	2848	2912	1253	1247	1300	1177	1173	1178	1243	1104	845	997	0	473	1357	1382
AB168	195	3	9315	9298	9297	9323	9315	9309	9313	4046	4042	4043	4019	4024	4051	4048	4034	2822	2825	2225	2229	2026	2091	2089	2560	2552	2561	2507	2523	2509	2697	2692	3111	3138	3138	1542	1542	1590	1475	1475	1480	1307	1207	1055	1217	473	0	1639	1666
AB195	1968	14	9012	9037	9036	9020	9010	9006	9010	3502	3502	3499	3561	3550	3535	3532	3558	3059	3064	2794	2798	2344	2577	2577	2194	2192	2197	2934	2946	2932	3051	3050	2984	3018	3130	1481	1487	1518	1444	1446	1447	1253	1283	1240	1354	1357	1639	0	31
AB189	1968	14	9009	9026	9033	9007	8997	8993	8997	3497	3497	3494	3556	3549	3530	3531	3555	3064	3069	2798	2812	2353	2580	2580	2201	2204	2200	2935	2945	2927	3048	3049	2977	3029	3137	1492	1492	1513	1441	1447	1438	1226	1306	1215	1333	1382	1666	31	0
AB68	1968	14	9339	9324	9321	9347	9337	9333	9337	4162	4158	4159	4130	4139	4164	4167	4149	3002	3009	2611	2617	2377	2340	2338	2798	2796	2801	2776	2784	2772	2956	2957	3352	3386	3465	1720	1712	1765	1644	1640	1649	1850	1723	1733	1891	945	1354	875	894
AB23	1968	14	9340	9321	9322	9346	9336	9332	9336	4166	4160	4163	4134	4141	4164	4167	4149	3004	3011	2611	2617	2387	2342	2344	2802	2796	2803	2778	2792	2772	2962	2959	3355	3392	3469	1726	1720	1769	1644	1638	1643	1848	1735	1727	1887	953	1362	883	888
AB156	1968	14	9045	9091	9071	9074	9064	9060	9064	3762	3760	3761	3763	3792	3771	3774	3798	3142	3151	2895	2901	2207	2615	2615	2437	2439	2438	3004	3020	3000	3133	3130	2851	2922	2933	1458	1456	1487	1485	1485	1486	1379	1458	1230	1354	1488	1685	562	557
AB196	1968	14	9009	9013	8993	9038	9028	9026	9028	3699	3701	3698	3685	3710	3739	3738	3724	3115	3128	2856	2855	2196	2560	2556	2358	2372	2365	2967	2973	2961	3094	3099	2773	2845	2888	1437	1439	1410	1460	1464	1465	1300	1387	1217	1371	1411	1703	515	514
AB73	1968	14	9067	9040	9049	9065	9055	9049	9055	3584	3578	3581	3555	3592	3619	3622	3604	3111	3122	2800	2814	2396	2590	2586	2269	2272	2272	2943	2955	2939	3080	3081	3034	3093	3155	1569	1559	1584	1510	1514	1513	1291	1329	1212	1368	1391	1675	194	165
AB215	1791	50	9467	9484	9493	9647	9457	9453	9455	3842	3848	3845	3874	3903	3882	3885	3905	3178	3183	2713	2727	2081	2743	2743	2442	2445	2439	3094	3106	3082	3254	3255	2901	2915	2975	1666	1668	1655	1659	1665	1656	1268	1423	1297	1421	1679	1413	1701	1674
AB220	1791	50	9469	9488	9497	9471	9457	9459	9455	3891	3897	3894	3898	3927	3906	3911	3925	3179	3190	2688	2698	2082	2746	2742	2487	2498	2492	3071	3077	3057	3223	3232	2949	2968	3020	1657	1655	1704	1648	1656	1651	1327	1426	1320	1440	1674	1411	1728	1703
AB218	1791	50	9491	9464	9471	9487	9477	9473	9477	3872	3866	3867	3854	3883	3904	3907	3887	3194	3201	2687	2700	2101	2725	2723	2466	2467	2467	3070	3088	3068	3238	3233	2921	2943	2957	1688	1682	1675	1673	1681	1676	1290	1405	1279	1439	1659	1391	1723	1698
AB211	1791	50	9459	9490	9497	9471	9461	9457	9461	3854	3850	3851	3880	3909	3874	3877	3901	3182	3173	2715	2715	2073	2751	2751	2450	2449	2449	3096	3098	3092	3262	3259	2905	2927	2969	1674	1670	1661	1663	1669	1664	1274	1415	1305	1423	1673	1417	1709	1680
AB212	1791	50	9466	9481	9488	9462	9454	9448	9450	3844	3842	3843	3672	3901	3886	3887	3907	3174	3185	2711	2725	2075	2747	2743	2444	2447	2443	3092	3106	3086	3256	3255	2898	2919	2975	1672	1662	1655	1655	1661	1660	1262	1419	1297	1415	1679	1413	1705	1678
AB216	1791	50	9499	9472	9469	9495	9493	9493	9493	3880	3876	3877	3864	3893	3914	3917	3895	3184	3191	2684	2692	2101	2729	2729	2470	2462	2469	3066	3082	3074	3240	3241	2935	2939	2961	1686	1682	1683	1691	1687	1692	1322	1375	1307	1467	1641	1375	1709	1728
AB81	1791	50	9570	9597	9594	9578	9568	9564	9568	3597	3593	3594	3621	3650	3627	3632	3654	3269	3272	2803	2811	2170	2486	2486	2233	2227	2234	3132	3146	3128	3357	3354	3006	2953	2930	1759	1755	1756	1762	1760	1765	1391	1498	1422	1540	1754	1486	1776	1797
AB78	1791	50	9590	9571	9570	9596	9588	9580	9584	3614	3610	3613	3598	3625	3654	3655	3633	3282	3293	2786	2794	2187	2467	2463	2256	2252	2255	3113	3125	3107	3336	3335	3026	2972	2907	1780	1768	1773	1779	1773	1782	1406	1473	1399	1559	1731	1467	1801	1822
AB183	1791	50	9520	9493	9500	9516	9508	9504	9506	4072	4066	4067	4040	4049	4072	4073	4055	2911	2918	2185	2195	2256	2406	2408	2663	2664	2664	2582	2598	2578	2843	2838	3244	3243	3324	1893	1887	1947	1829	1835	1830	1728	1675	1857	2021	1210	1091	1971	1944
AB143	1791	50	9383	9385	9363	9408	9396	9396	9394	4322	4316	4317	4290	4299	4324	4327	4303	3195	3214	2477	2482	2522	2576	2574	2379	2389	2386	2886	2900	2882	3137	3140	3354	3548	3591	2203	2195	2201	2140	2140	2147	2061	1976	2207	2083	1502	1409	2302	2299
AB219	1791	50	9529	9512	9511	9537	9529	9523	9527	4079	4075	4076	4049	4058	4081	4082	4064	2910	2915	2187	2195	2253	2407	2409	2666	2658	2667	2589	2607	2587	2848	2843	3259	3236	3327	1890	1886	1954	1842	1838	1843	1759	1658	1880	2044	1193	1072	1952	1975
AB142	1791	50	9527	9510	9509	9535	9527	9521	9523	4073	4073	4070	4043	4052	4075	4076	4058	2908	2913	2185	2193	2251	2401	2403	2660	2656	2661	2587	2599	2581	2842	2841	3257	3230	3321	1882	1884	1950	1840	1836	1837	1757	1656	1888	2052	1187	1070	1946	1969
AB170	1791	50	9523	9508	9507	9533	9523	9519	9521	4071	4073	4074	4047	4056	4075	4080	4056	2908	2911	2183	2191	2245	2405	2407	2660	2654	2659	2587	2603	2579	2844	2841	3257	3230	3325	1886	1884	1950	1838	1836	1841	1753	1650	1884	2052	1189	1070	1948	1971
AB41	1791	50	9281	9296	9303	9275	9267	9263	9267	3549	3543	3544	3806	3571	3556	3557	3581	3014	3025	2490	2504	2117	2562	2554	2179	2184	2184	2902	2914	2900	3028	3027	2951	3010	3116	1620	1610	1635	1559	1565	1564	1160	1242	1332	1446	1503	1285	1250	1223
AB214	1791	50	9301	9284	9283	9307	9301	9297	9297	3572	3572	3573	3593	3556	3581	3580	3558	3029	3034	2466	2472	2130	2535	2533	2196	2192	2197	2883	2899	2875	3009	3004	2977	3015	3091	1629	1625	1658	1588	1584	1589	1207	1199	1327	1493	1458	1240	1245	1268
AB191	1791	50	9229	9274	9281	9297	9287	9285	9287	3571	3567	3568	3586	3551	3574	3579	3559	3032	3041	2468	2480	2137	2542	2538	2197	2204	2204	2882	2894	2876	3006	3007	2973	3034	3094	1636	1628	1651	1575	1583	1582	1182	1220	1310	1466	1479	1265	1270	1243
AB157	1791	50	9302	9277	9284	9300	9290	9286	9290	3571	3567	3568	3588	3551	3574	3575	3557	3034	3037	2468	2482	2141	2540	2540	2203	2202	2202	2880	2896	2876	3008	3005	2976	3032	3098	1634	1630	1653	1579	1585	1580	1184	1222	1310	1466	1485	1261	1268	1239
AB153	1791	50	9283	9306	9305	9289	9281	9273	9279	3549	3545	3544	3604	3567	3554	3555	3579	3004	3015	2485	2493	2107	2554	2550	2173	2173	2176	2902	2910	2896	3024	3027	2959	2996	3108	1606	1598	1633	1565	1559	1564	1182	1216	1356	1470	1471	1259	1220	1241
AB15	1791	50	9290	9305	9304	9288	9288	9288	9290	3560	3562	3559	3621	3584	3567	3570	3592	3013	3020	2492	2498	2120	2569	2563	2182	2186	2191	2907	2915	2909	3037	3042	2972	3011	3121	1621	1619	1648	1580	1578	1583	1201	1219	1369	1485	1484	1276	1233	1254
AB67	1791	50	9306	9277	9286	9302	9290	9286	9288	3572	3568	3567	3585	3584	3577	3578	3556	3029	3046	2473	2487	2142	2541	2537	2202	2209	2205	2885	2895	2879	3003	3010	2978	3033	3095	1637	1629	1654	1580	1584	1579	1185	1225	1311	1467	1476	1268	1271	1244
AB61	1791	50	9306	9287	9286	9312	9304	9296	9302	3572	3568	3567	3585	3548	3577	3578	3560	3025	3036	2466	2474	2130	2535	2531	2196	2196	2199	2883	2893	2877	3005	3008	2982	3019	3089	1627	1619	1654	1586	1580	1585	1207	1199	1337	1493	1454	1242	1245	1266
AB22	1791	50	9305	9278	9285	9301	9293	9287	9289	3565	3567	3564	3586	3549	3576	3577	3553	3036	3047	2472	2485	2135	2542	2538	2201	2210	2202	2886	2896	2876	3008	3011	2979	3030	3096	1638	1632	1655	1579	1587	1582	1182	1222	1312	1471	1481	1269	1268	1243
AB53	1791	50	9270	9297	9306	9280	9272	9264	9270	3554	3546	3549	3611	3572	3547	3546	3570	3017	3016	2495	2495	2108	2565	2561	2184	2187	2187	2907	2907	2905	3031	3030	2956	3017	3105	1625	1161	1640	1564	1568	1567	1165	1233	1335	1449	1490	1290	1253	1226
AB5	1791	50	9278	9303	9300	9284	9276	9272	9272	3549	3547	3548	3608	3573	3554	3555	3575	3008	3013	2481	2487	2103	2554	2554	2175	2169	2172	2898	2916	2890	3028	3023	2956	2992	3110	1608	1602	1637	1567	1563	1568	1180	1214	1346	1468	1477	1257	1222	1243
AB21	1791	50	9281	9306	9303	9287	9279	9273	9275	3550	3544	3545	3607	3570	3553	3552	3576	3007	3012	2480	2488	2106	2553	2553	2176	2168	2175	2897	2913	2895	3027	3022	2957	2995	3111	1605	1601	1636	1566	1562	1567	1183	1217	1351	1469	1478	1256	1219	1240
AB48	1791	50	9279	9306	9303	9287	9277	9275	9277	3548	3548	3545	3607	3570	3551	3552	3576	3009	3012	2482	2488	2110	2553	2553	2170	2168	2171	2899	2911	2889	3023	3024	2957	2993	3107	1605	1605	1636	1570	1566	1567	1187	1219	1351	1471	1476	1260	1219	1238
AB49	1791	50	9289	9318	9325	9299	9291	9285	9287	3571	3565	3566	3630	3593	3566	3565	3589	3036	3033	2512	2510	2127	2586	2582	2205	2208	2208	2926	2922	2924	3052	3051	2975	3036	3126	1642	1634	1659	1583	1589	1588	1182	1250	1354	1468	1513	1309	1272	1245
AB44	1791	50	9304	9289	9286	9312	9298	9298	9298	3575	3571	3572	3590	3555	3574	3579	3555	3024	3033	2461	2468	2129	2536	2536	2197	2191	2198	2880	2896	2876	3004	3005	2982	3020	3094	1626	1622	1655	1585	1583	1588	1208	1198	1330	1490	1455	1239	1244	1265
AB38	1791	50	9279	9318	9317	9299	9291	9285	9287	3556	3558	3557	3619	3580	3547	3550	3568	3021	3012	2461	2488	2102	2565	2563	2182	2182	2181	2913	2907	2901	3037	3038	2971	3001	3109	1615	1615	1648	1580	1576	1577	1195	1213	1363	1485	1472	1272	1229	1250
AB28	1791	50	9283	9298	9295	9279	9279	9277	9281	3553	3549	3550	3610	3575	3558	3561	3585	3002	3009	2479	2487	2109	2560	2556	2177	2173	2180	2894	2906	2902	3028	3029	2961	3002	3114	1612	1606	1639	1571	1567	1576	1188	1208	1358	1470	1483	1265	1228	1249
AB1	1791	50	9278	9293	9300	9274	9266	9260	9264	3547	3541	3542	3604	3567	3550	3549	3573	3012	3019	2484	2498	2115	2556	2556	2179	3278	2178	2896	2914	2894	3026	3021	2950	3006	3114	1614	1608	1633	1557	1563	1558	1158	1240	1326	1444	1501	1279	1242	1215
AB43	1791	50	9280	9295	9302	9276	9268	9262	9266	3549	3543	3544	3608	3571	3554	3553	3577	3014	3021	2486	2500	2119	2560	2560	2183	2182	2182	2900	2918	2898	3030	3025	2954	3010	3118	1618	1612	1637	1561	1567	1562	1160	1242	1330	1446	1505	1283	1246	1219
AB158	1791	50	9186	9211	9210	9194	9186	9180	9180	3561	3561	3562	3641	3604	3591	3590	3610	2915	2924	2528	2536	2010	2519	2515	2193	2189	2194	2945	2957	2939	3069	3068	2973	3010	3112	1597	1591	1651	1520	1516	1525	1206	1123	1445	1565	1386	1203	1319	1342
AB163	1791	50	9183	9198	9207	9179	9173	9167	9169	3565	3565	3566	3643	3604	3589	3586	3610	2925	2932	2533	2543	2026	2523	2521	2195	2196	2194	2941	2957	2939	3073	3068	2966	3020	3116	1601	1603	1653	1512	1520	1517	1186	1147	1421	1541	1414	1223	1341	1320
AB77	1791	50	9300	9271	9282	9296	9290	9282	9288	3571	3565	3568	3586	3549	3574	3575	3557	3028	3037	2466	2480	2139	2536	2534	2199	2200	2202	2878	2894	2876	3006	3001	2970	3026	3094	1632	1626	1651	1575	1579	1574	1182	1222	1306	1468	1479	1259	1266	1241
AB25	1791	50	9301	9284	9283	9309	9301	9295	9299	3567	3567	3564	3582	3547	3574	3575	3557	3022	3029	2463	2471	2127	2530	2526	2191	2191	2196	2880	2890	2874	3000	3003	2977	3014	3084	1622	1618	1649	1581	1577	1582	1204	1196	1332	1488	1451	1235	1240	1263
AB217	1791	50	9337	9354	9363	9337	9329	9323	9327	3709	3709	3706	3785	3748	3729	3728	3752	3073	3078	2681	2693	2176	2667	2667	2345	2348	2346	3093	3105	3087	3217	3216	3118	3170	3262	1751	1751	1799	1664	1670	1661	1338	1301	1573	1693	1556	1375	1487	1462
AB14	1791	50	9280	9295	9304	9278	9270	9266	9268	3553	3549	3550	3610	3575	3556	3557	3581	3016	3023	2490	2502	2121	2560	2560	2181	2182	2184	2902	2920	2898	3024	3025	2950	3010	3116	1616	1614	1637	1561	1565	1562	1164	1246	1328	1448	1501	1283	1248	1223
AB9	1791	50	9307	9268	9277	9293	9295	9291	9295	3574	3574	3571	3591	3556	3579	3580	3562	3029	3036	2500	2477	2148	2541	2541	2206	2209	2207	2875	2887	2881	3011	3010	2979	3033	3099	1635	1637	1658	1584	1590	1590	1189	1217	1313	1473	1486	1268	1269	1246
AB4	1791	50	9289	9320	9321	9305	9291	9291	9289	3566	3566	3569	2629	3592	3565	3570	3584	3021	3024	2500	2500	2116	2573	2573	2190	2186	2191	2919	2929	2909	3041	3042	2975	3011	3123	1625	1621	1654	1584	1580	1585	1201	1227	1361	1485	1482	1276	1239	1262
AB13	1791	50	9270	9192	9191	9217	9205	9203	9207	3581	3583	3580	3615	3580	3601	3604	3586	2931	2934	2502	2510	2036	2573	2573	2207	2203	2208	2919	2931	2911	3041	3042	2975	3026	3086	1603	1607	1663	1536	1532	1533	1230	1103	1423	1583	1360	1177	1331	1354
AB37	1791	50	9298	9271	9260	9296	9288	9282	9288	3562	3562	3559	3581	3544	3573	3572	3554	3027	3038	2467	2481	2138	2535	2531	2196	2203	2201	2881	2891	2875	3001	3004	2972	3027	3089	1631	1627	1648	1574	1580	1575	1179	1219	1309	1465	1476	1262	1263	1238
AB8	1791	50	9279	9292	9303	9277	9269	9261	9267	3545	3543	3542	3602	3565	3552	3553	3577	3010	3023	2490	2504	2117	2556	2552	2175	2182	2180	2902	2912	2896	3022	3025	2951	3006	3110	1614	1608	1631	1557	1561	1556	1160	1217	1330	1446	1495	1283	1244	1219
[truncated: 48 more columns]
