# Supplementary material for: Characterization and genomic analysis of the highly virulent Acinetobacter baumannii ST1791 strain dominating in Anhui, China
Source: Antimicrob Agents Chemother. 2024 Dec 6;69(1):e01262-24. doi: 10.1128/aac.01262-24 (PMC11784083; doi:10.1128/aac.01262-24)
Supplement: Table S6 — The commands used in this study. [file aac.01262-24-s0010.xlsx]

## Sheet: Sheet1
Table S6. The commands used in this study.
Assembling bacterial genomes using Unicyclerv0.4.8.
unicycler -1 short_reads_1.fastq.gz -2 short_reads_2.fastq.gz -l long_reads.fastq.gz -o output_directory
Annotating bacterial genomes using Prokka 1.14.6.
prokka input_file --outdir output_directory --prefix isolates’_name --kingdom Bacteria
for i in *.fa; do j=`echo $i | sed 's/.fa//g'` && prokka $i --outdir $j --prefix $i; done
Using ABRicate 1.0.1 to identify bacterial virulence genes, drug resistance genes and plasmid types.
abricate input_file > output_directory.txt
abricate --db vfdb input_file > output_directory.txt
abricate --db plasmidfinder input_file > output_directory.txt
Using MLST 2.1 to preform MLST analysis of bacterial genomes.
mlst input_file > output_directory.txt
mlst --scheme abaumannii input_file > output_directory.txt
mlst --scheme abaumannii_2 input_file > output_directory.txt
Using Kaptive v2.0.0 to perform Capsular polysaccharide typing of bacteria.
kaptive.py -a input_file -k Acinetobacter_baumannii_k_locus_primary_reference.gbk -o output_directory.txt -a input_file
Using parsnp 1.7.4 to build phylogenetic trees.
parsnp -r reference_genome -d genome_directory -o output_directory
parsnp -r reference_genome -d genome_directory -o output_directory -x
Using Snippy 4.6.0 to analyze SNP differences among bacteria.
snippy --outdir --ref reference_genome --ctgs input_file
Use Roary to analyze genetic differences between bacteria.
roary -f output_directory reference_genome.gff
roary_plots.py input_file.tree gene_presence_absence.csv
